# Supplementary material for: Scoping review on mental health standards for Black youth: identifying gaps and promoting equity in community, primary care, and educational settings
Source: Child Adolesc Psychiatry Ment Health. 2024 Sep 9;18:113. doi: 10.1186/s13034-024-00800-5 (PMC11385802; doi:10.1186/s13034-024-00800-5)
Supplement: Supplementary file 2 — Additional file 2 [file 13034_2024_800_MOESM2_ESM.xlsx]

## Sheet: Sheet1
ID	Title	Authors	Published Year	Journal	Purpuse	Methodology	Country	Population	Care setting	Specific condition	Recommendations	Recommendation for black population	Funding/support
1	Process for developing community consensus regarding the diagnosis and management of attention-deficit/hyperactivity disorder	Foy, JM; Earls, MF	2005	PEDIATRICS	To describe a role for physicians in the collaborative community care of children with symptoms of ADHD	Consensus among community health care providers, educators, and child advocates	USA	6 to 12 years	Community	ADHD	1. Achieve consensus with the school system regarding the role of school personnel in collecting data for children with learning and behavior problems; components to consider include (a) vision and hearing screening, (b) school/academic histories, (c) classroom observation by a counselor, (d) parent and teacher behavior rating scales (eg, Vanderbilt, Conner, or Achenbach scales), (e) consideratio…	No	Not reported
2	Strengthening Mental Health Programs for Secondary School Students With High Support Needs: A Framework for Effective School Case Management.	de Jong, Terry	2005	Australian Journal of Guidance and Counselling	To produce a resource on effective school case management for staff who work with secondary school students who have high support needs in the area of mental health.	Delphi method	Australia	Students at Secundary Schools	School	General Mental Health	The processes associated with effective school case management involve two main areas of focus: A. Establishing a school-based system: 1. Using a whole school approach to mental health promotion and suicide prevention (e.g., a Health Promoting Schools Framework), a school case management (SCM) team or equivalent (e.g., student services or welfare team) is established. 2. The establishment of the …	No	Not reported
3	Guidelines for Services for Young People (14-25) Years with Learning Difficulties/disabilities and Mental Health Problems/challenging Behaviours: Quick Reference Guide (QRG)	Deb, Shoumitro; Le Mesurier, Nick; Bathia, Niyati	2006		These guidelines have the primary aim of addressing in one volume the problems of transition for this group of young people who, though they are relatively few in number, often require substantial support to achieve both social well-being and good health, and who are often poorly served by a lack of effective and coordinated multi-agency service planning.	NICE methodology	UK	14 to 25 years	General	Learning difficulties/disabilities experiencing mental health problems/ challenging behaviours	A: Mechanisms and Structures for Strategic Planning at the Local Level: strategic planning refers to forward planning by social services, health and education services (perhaps in conjunction with Connexions, private and voluntary sector agencies) for the provision of services. Recommendations: a) At a local level there should be a closer working relationship between the commissioners and service…	No	The Health Foundation
4	Evidence-based guidelines for management of attention-deficit/hyperactivity disorder in adolescents in transition to adult services and in adults: recommendations from the British Association for Psychopharmacology.	Nutt DJ; Fone K; Asherson P; Bramble D; Hill P; Matthews K; Morris KA; Santosh P; Sonuga-Barke E; Taylor E; Weiss M; Young S	2007	J Psychopharmacol	To present a comprehensive statement to guide clinicians, who are managing adolescents with ADHD in transition from children’s services, and adults newly presenting with ADHD symptoms.	Review of the literature - expert consensus	UK	Adolescents	Health care services	ADHD	Recommendations – diagnosis and assessment: • Diagnosis in adulthood requires specialist skills – i.e. those used by psychiatrists – but should involve primary care practitioners, who should be trained to be aware of the diagnosis (Strength of recommendation D). Assessment includes symptoms (past and present), impairments in different contexts, influence of changing demands through life, exclusio…	No	Cephalon, Janssen, Lilly, Shire UK and Shire
5	Practice parameter for the assessment and treatment of children and adolescents with attention-deficit/hyperactivity disorder	Pliszka S, AACAP Work Group on Quality Issues	2007	Am Acad Child Adolesc Psychiatry	These guidelines seek to lay out evidence-based guidelines for the effective diagnosis and treatment of children and adolescents with attention-deficit/ hyperactivity disorder (ADHD)	Review of the literature - expert consensus	USA	Children (6 to 12 years) and adolescents (13 to 17 years)	Health care services	ADHD	SCREENING: Recommendation 1. Screening for ADHD Should Be Part of Every Patient’s Mental Health Assessment [MS]: In any mental health assessment, the clinician should screen for ADHD by specifically asking questions regarding the major symptom domains of ADHD (inattention, impulsivity, and hyperactivity) and asking whether such symptoms cause impairment. Rating scales or specific questionnaires c…	No	Not reported
6	Recommendations to reduce psychological harm from traumatic events among children and adolescents.	Hahn, Robert A	2008	American Journal of Preventive Medicine	To provide conclusions on the effectiveness of seven approaches to reducing the psychological harm that children and adolescents may experience following traumatic exposures, including intentional events such as sexual abuse and terrorist attacks, and unintentional events such as vehicle crashes and hurricanes.	Task Force on Community Preventive Services methodology	USA	Children and adolescents	Health care services	Traumatic events	Intervention Recommendations: 1. Individual cognitive–behavioral therapy (CBT): Recommended. 2. Group CBT: Recommended. 3. Play Therapy: Insufficient Evidence to Determine Effectiveness. 4. Art Therapy: Insufficient Evidence to Determine Effectiveness. 5. Psychological Debriefing: Insufficient Evidence to Determine Effectiveness. 6. Psychodynamic Therapy: Insufficient Evidence to Determine Effect…	No	U.S. Department of Health and Human Services (USDHHS) in collaboration with public and private partners
7	Promoting healing and restoring trust: policy recommendations for improving behavioral health care for American Indian/Alaska Native adolescents.	Goodkind JR; Ross-Toledo K; John S; Hall JL; Ross L; Freeland L; Coletta E; Becenti-Fundark T; Poola C; Begay-Roanhorse R; Lee C	2010	Am J Community Psychol	To present, support and discuss seven policy recommendations that recognize the importance of moving beyond exclusive reliance on western models of care and that seek to foster transformation of individuals, families, communities, behavioral health service systems of care, and social structures.	Review of the literature - advisory meetings with American Indian youth, parents, and elders - service provider survey - consultation with traditional practitioners	USA	American Indian/Alaska Native Adolescents	Health care services	General Mental Health	Recommendation #1: Expand Mechanisms for Reimbursement for Traditional Healers: federal, state, and local behavioral health systems must have authorization and mechanisms for paying traditional practitioners or cultural teachers for their services. Recommendation #2: Fund Infrastructure to Connect Behavioral Health and Primary Care Health Services: One way to connect behavioral health and primary…	No	New Mexico Department of Health Office of School and Adolescent Health.
8	Family-based treatment of children and adolescents with anorexia nervosa: Guidelines for the community physician	Soc Canadienne Pediat; Com Sante Adolescent; Findlay, S; Pinzon, J; Taddeo, D; Katzman, DK	2010	PAEDIATRICS & CHILD HEALTH	To provide a general introductory overview of eating disorders in adolescents and describe the principles of family-based treatment (FBT) for children and adolescents with anorexia nervosa	Review of the literature	Canada	Children and adolescents	Primary care	Anorexia	1. After a diagnosis of AN is made, physicians should provide initial counseling to the parents, asking them to take charge of the child’s eating and exercise. Both parents (when available) should work in unison to ensure that all meals and snacks are supervised, that exercise is not excessive and that the patient attends regular visits. 2. Where available, referral should be made to a specialize…	No	Not reported
9	Practice Parameter for the Assessment and Treatment of Children and Adolescents With Posttraumatic Stress Disorder	Cohen, Judith A; Issues, The Work Group On Quality; AACAP Work Group on Quality Issues	2010	J Am Acad Child Adolesc Psychiatry	This Practice Parameter reviews the evidence from research and clinical experience and highlights significant advances in the assessment and treatment of posttraumatic stress disorder since the previous Parameter was published in 1998	Review of the literature - expert consensus	USA	17 years and younger	General	Posttraumatic Stress Disorder	Recommendation 9. Treatment Planning May Consider School-Based Accommodations (CG). (Children who are experiencing significant functional impairment related to trauma reminders may benefit from school accommodations up to and including placement at an alternative school where reminders are not present. This is especially true if safety is an issue, for example, if the perpetrators of interpersona…	No	Not reported
10	Avoiding the 'twilight zone': recommendations for the transition of services from adolescence to adulthood for young people with ADHD.	Young S; Murphy CM; Coghill D	2011	BMC Psychiatry	Recommendations on how to develop transition services for young people with ADHD.	Review of the literature - expert opinion	UK	Youth	Health care services	ADHD	1. ADHD often continues into adulthood. A significant proportion of young people with ADHD will continue to need support and treatment from health service professionals when they reach adulthood. 2. Transition should be planned in advance by both referring and receiving services. 3. Timings of transition may vary but should ordinarily be completed by 18 years. Transition between teams should be a…	No	Support for the publication costs of this article was provided from an educational grant by Janssen-Cilag Ltd.
11	Quality standards for child and adolescent mental health in primary care	Sayal, Kapil; Amarasinghe, Myanthi; Robotham, Sarah; Coope, Caroline; Ashworth, Mark; Day, Crispin; Tylee, Andre; Simonoff, Emily	2012	BMC Family Practice	To create quality of care measures for child and adolescent mental health in primary care and develop consensus about the importance of these quality standards within primary care.	Iterative approach: parent focus groups, expert parent nominal group, experts in a modified two-stage Delphi study (Consensus)	UK	Children and adolescents	Primary care	General Mental Health	1. Practice (confidentiality): QS: GP surgeries should ensure that young people are aware of their policy on confidentiality. QI: Does the practice advertise its policy on confidentiality (e.g. posters, leaflets, newsletters, practice website)?. 2. Consultation (knowledge): QS: GPs’ knowledge about child and adolescent emotional and behavioural health should remain up to date. QI: One doctor at t…	No	The Guy’s and St Thomas’ Charitable Foundation through the Quality of Care funding call. KS is partly funded by the NIHR Collaboration for Leadership in Applied Health Research and Care (CLAHRC) for Nottinghamshire, Derbyshire, Lincolnshire. AT is partly funded by the NIHR Mental Health Biomedical Research Centre of the Institute of Psychiatry, Kings College London and South London and Maudsley F…
12	Treatment of maladaptive aggression in youth: CERT guidelines II. Treatments and ongoing management.	Scotto Rosato N; Correll CU; Pappadopulos E; Chait A; Crystal S; Jensen PS	2012	Pediatrics	To develop guidelines for management and treatment of maladaptive aggression in youth in the areas of psychosocial interventions, medication treatments, and side-effect management, appropriate for use by primary care clinicians and mental health providers.	Systematic review - expert group - consensus conference - stakeholders - families	USA	Youth (<19 years)	Health care services	Maladaptive Aggression	Continued reference 64. A. Psychosocial Interventions. 10. Provide or Assist the Family in Obtaining Evidence-Based Parent and Child Skills Training During All Phases of Care (Grade of Evidence: A; Strength of Recommendation: Very Strong). 11. Engage the Child and Family in Taking an Active Role in Implementing Psychosocial Strategies and Help Them to Maintain Consistency (Grade of Evidence: B; S…	No	Agency for Healthcare Research and Quality cooperative agreement U18-HS016097, for the Center for Education and Research on Mental Health Therapeutics (Dr Crystal), with additional support from the REACH Institute, the Annie E. Casey Foundation, the Texas Department of State Health Services, and the State of New York.
13	Treatment of maladaptive aggression in youth: CERT guidelines I. Engagement, assessment, and management.	Knapp P; Chait A; Pappadopulos E; Crystal S; Jensen PS	2012	Pediatrics	To develop guidelines for management and treatment of maladaptive aggression in the areas of family engagement, assessment and diagnosis, and initial management, appropriate for use by primary care clinicians and mental health providers.	Systematic review - expert group - consensus conference - stakeholders - families	USA	Youth (<19 years)	Health care services	Maladaptive Aggression	1. Engage Patient and Parents During Initial Evaluation (Grade of Evidence: B; Strength of Recommendation: Very Strong). 2. Conduct a Thorough Initial Evaluation and Diagnostic Workup Before Initiating Pharmacological Treatment: (Grade of Evidence: B; Strength of Recommendation: Very Strong). 3. Assess Treatment Effects and Outcomes With Standardized Measures: (Grade of Evidence: A; Strength of R…	No	Agency for Healthcare Research and Quality cooperative agreement U18- HS016097, for the Center for Education and Research on Mental Health Therapeutics (Dr Crystal), with additional support from the REACH Institute, the Annie E. Casey Foundation, the Texas Department of State Health Services, and the State of New York.
14	Development of guidelines for tertiary education institutions to assist them in supporting students with a mental illness: a Delphi consensus study with Australian professionals and consumers.	Reavley NJ; Ross AM; Killackey E; Jorm AF	2013	PeerJ	To develop guidelines for tertiary institutions to assist them in supporting students with a mental illness.	Delphi method	Australia	Youth	Tertiary education	General Mental Health	1. Have a policy around supporting students with a mental health problem: *The institution should have a mental health policy covering mental health promotion, mental illness prevention and services for students with a mental illness. *The mental health policy and its implementation should be driven by senior management in partnership with students with mental illnesses, staff from different area…	No	Australian Rotary Health. NHMRC Australia Fellowship
15	Inter-association recommendations for developing a plan to recognize and refer student-athletes with psychological concerns at the collegiate level: an executive summary of a consensus statement	Neal T.L.; Diamond A.B.; Goldman S.; Klossner D.; Morse E.D.; Pajak D.E.; Putukian M.; Quandt E.F.; Sullivan J.P.; Wallack C.; Welzant V.	2013	Journal of athletic training	To establish recommendations on developing a plan for the recognition and referral of collegiate student-athletes with psychological concerns.	Expert group	USA	Student-Athletes at the Collegiate Level	Collegiate Level	General Mental Health of Student-Athletes	A. Referral of the Student-Athlete for Psychological Evaluation and Care: Having a team in place to address the psychological concerns, include the team physician(s), ATs, campus counseling service, and community-based mental health care professionals (eg, clinical psychologists and psychiatrists). B. Preparticipation Physical Examination: Mental Health Concerns. Ask about a history of mental hea…	No	Not reported
16	Providing culturally appropriate mental health first aid to an Aboriginal or Torres Strait Islander adolescent: development of expert consensus guidelines	Chalmers, Kathryn J; Bond, Kathy S; Jorm, Anthony F; Kelly, Claire M; Kitchener, Betty A; Williams-Tchen, AJ	2014	International Journal of Mental Health Systems	To develop culturally appropriate guidelines for anyone who is providing first aid to an Australian Aboriginal or Torres Strait Islander adolescent who is experiencing a mental health crisis or developing a mental illness.	Delphi method	Australia	Aboriginal and Islander adolescents	General	Mental health crisis	1. Understanding cultural influences: *Be aware of the impacts of culture and history Learn about the adolescent’s cultural beliefs and concept of mental illness. *Be aware of challenges the adolescent might be experiencing. *Think about the impact that family may have on the adolescent. *Understand what might cause the adolescent to feel shame. 2. Making the approach: *Approach the adolescent in…	No	The Australian Government Department of Health and Ageing (DoHA). AFJ was supported by NHMRC Australia Fellowship 566652.
17	User-generated quality standards for youth mental health in primary care: a participatory research design using mixed methods	Graham, Tanya; Rose, Diana; Murray, Joanna; Ashworth, Mark; Tylee, Andr√©	2014	BMJ Quality & Safety	To develop user-generated quality standards for young people with mental health problems in primary care	Participatory research model: focus groups, interviews, expert groups (consensus). (Black- Caribbean Black- African Mixed participated in groups)	UK	Youth	Primary care	General Mental Health	1. Primary care practitioners should advertise that they are available to help young people with mental health difficulties. 2. Young people should be able to see a mental health specialist at the GP surgery. 3. Primary care practitioners must have up-to-date information about other local services to give to young people. 4. Primary care practitioners should have up-to-date information about loca…	No	The NHS London Executive (London Regional Office Research Programme) (grant number RCD02054). The study sponsors were King’s College London. AT and DR are partly funded by the NIHR Mental Health Biomedical Research Centre at the Institute of Psychiatry, King’s College London and the South London and Maudsley Foundation Trust.
18	Recommendations for the organization of mental health services for children and adolescents in Belgium: use of the soft systems methodology	Vandenbroeck, Philippe; Dechenne, Rachel; Becher, Kim; Eyssen, Marijke; Van den Heede, Koen	2014	Health policy	To set up a participatory process to lay down the contours of a future Belgian CAMHS-system (Child and Adolescent Mental Health Services).	Soft systems methodology (review of the evidence and participatory process with stakeholders)	Belgium	Children and adolescents	Primary care	General Mental Health	1. To strengthen the capacity to provide accessible, responsive and effective crisis and emergency care to children and adolescents. 2. To deepen and support the professional competences in non-specialzed mental healt care so as to improve the quality of assessment, care and eventual liaison with specialized service. 3. To expand mental health-oriented prevention, identification, intervention and…	No	Not reported
19	Violence and aggression: short-term management in mental health, health and community settings	National Institute for Health and Care Excellence	2015		This guideline covers the short-term management of violence and aggression in adults (aged 18 and over), young people (aged 13 to 17) and children (aged 12 and under). It is relevant for mental health, health and community settings. The guideline aims to safeguard both staff and people who use services by helping to prevent violent situations and providing guidance to manage them safely when they…	NICE methodology	UK	All including children and youth	General	Violence and aggression	1.6 Managing violence and aggression in community and primary care settings: A. Developing policies. 1.6.1 Health and social care provider organisations, including ambulance trusts, should ensure that they have up-to-date policies on the management of violence and aggression in people with mental health problems, and on lone working, in community and primary care settings, in line with this guide…	No	Not reported
20	Interassociation Recommendations for Developing a Plan to Recognize and Refer Student-Athletes With Psychological Concerns at the Secondary School Level: A Consensus Statement	Neal, TL; Diamond, AB; Goldman, S; Liedtka, KD; Mathis, K; Morse, ED; Putukian, M; Quandt, E; Ritter, SJ; Sullivan, JP; Welzant, V	2015	JOURNAL OF ATHLETIC TRAINING	The purpose of this consensus statement is for the reader to take the information provided and develop an appropriate plan for his or her institution to address (recognition and referral) the psychological concerns of student-athletes as part of a comprehensive sports medicine health care program.	Review of the literature - expert consensus	USA	Student-Athletes at Secondary School	School	General Mental Health of Student-Athletes	A. Referring Student-Athletes for Psychological Concerns: 1. The Plan considers the familiarity of the AT, school nurse, school counselor, and team physician in identifying potential psychological concerns at the secondary school level. 2. The Plan offers questions regarding a student-athlete’s history of a mental health concern or present psychological status at the preparticipation physical exa…	No	Not reported
21	Autism: The management and support of children and young people on the autism spectrum (NICE clinical guideline 170)	Crowe B.H.A.; Salt A.T.	2015	Archives of Disease in Childhood: Education and Practice Edition	This is the first national guideline to cover the different ways that health and social care professionals can provide support, treatment and help for children and young people with autism, and their families and carers, from the early years through to their transition into young adult life.	NICE methodology	UK	Under 19 years old	Health care services	Autism spectrum disorder	1. General Principles: A. Access to health and social care services: 1.1. Ensure that all autistic children and young people have full access to health and social care services, including mental health services, regardless of their intellectual ability or any coexisting diagnosis. B. Organisation and delivery of services: 1.2. The overall configuration and development of local services (including…	No	Not reported
22	Autism spectrum disorder in under 19s: recognition, referral and diagnosis	National Institute for Health and Care Excellence	2015		This guideline covers recognising and diagnosing autism spectrum disorder in children and young people from birth up to 19 years. It also covers referral. It aims to improve the experience of children, young people and those who care for them.	NICE methodology	UK	Under 19 years old	Health care services	Autism spectrum disorder	1 Local pathway for recognition, referral and diagnostic assessment of possible autism: 1.1 A local autism multi-agency strategy group should be set up, with managerial, commissioner and clinical representation from child health and mental health services, education, social care, parent and carer service users, and the voluntary sector. [2011]. 1.2 The local autism strategy group should appoint a…	No	Not reported
23	The mental health strategy for Canada: A youth perspective	Zaun, K; Elchehimi, A; Campbell, A; Garron, D; Goodwin, A; Laliberte, P; Lehal, S; Mahleka, D; Robinson, K; Saddleback, J	2016	The Mental Health Commission of Canada	To write a youth-translated version of the Mental Health Strategy for Canada published in 2012	Revisions - consultations - in-person meetings with youth	Canada	Children and Youth	General	General Mental Health	1. Increase comprehensive school health and post-secondary mental health initiatives that promote mental health for all students and include targeted prevention efforts for those at risk. 2. Remove barriers to full participation of people living with mental health problems or illnesses in workplaces, schools (including post-secondary institutions), and other settings. 3. Remove financial barriers…	No	Health Canada
24	Ten Recommendations for Effective School-Based, Adolescent, Suicide Prevention Programs	Surgenor, PWG; Quinn, P; Hughes, C	2016	SCHOOL MENTAL HEALTH	To review school-based programs to identify research gaps and best practices, in order to generate a series of key recommendations to inform the development of more effective suicide prevention programs for adolescents	Scoping review process	Ireland	Adolescents	School	Suicide	R1: Employ longer-term strategies. R2: Be aware of contextual factors. R3: Clearly define learning outcomes. R4: A preparatory phase is essential. R5: Design and delivery should be flexible. R6: Use external, expert facilitators instead of staff. R7: Don’t be restrictive. R8: Don’t over-emphasize risk factors. R9: Delivery should be varied, interactive, and engaging. R10: Re-evaluate program outc…	No	This study was conducted without funding.
25	Non-suicidal self-injury in our schools: A review and research-informed guidelines for school mental health professionals	De Riggi, Melissa E; Moumne, Samira; Heath, Nancy L; Lewis, Stephen P	2017	Canadian journal of school psychology	To offer research-informed recommendations for School mental health professionals (MHPs) managing NSSI in schools, including guidelines for (a) identifying students at elevated risk of self-injury, (b) developing a protocol for school personnel’s initial response to student self-injury, (c) first-level assessment of NSSI, and (d) managing critical issues related to NSSI contagion and online activ…	Not reported	Canada	Youth	School	Non-Suicidal Self-Injury (NSSI)	1. Identifying Youth Who Self-Injure: When a student’s self-injury is identified by school personnel through the disclosure of a peer, it is imperative that the disclosing peer also receive support and be reassured that the disclosure is a positive step in getting the identified student the support he or she needs. Several factors associated with higher risk of NSSI: difficulties with emotion reg…	No	The author(s) received no financial support for the research, authorship, and/or publication of this article.
26	Healthy London partnership‚Äìchildren and young people programme: Improving care for children and young people in mental health crisis in London: Recommendations for transformation of services	Jennings, Sue; Child, CAPB	2017		To support the development of accessible, consistent and effective care for Children and Young People (CYP) in mental health crisis across London.	Expert group	UK	Children and Youth	General	Mental health crisis	R1. Commissioners should use (and enhance) activity analysis, in their transformation plans, and in reports from the forthcoming national mental health service data set, to understand the reasons for the variability in admission rates and ensure that information systems support regular reporting, high data quality so as to address need and to support quality improvement. R2. Collaborative commiss…	No	Not reported
27	The need for school-based mental health services and recommendations for implementation	Kern, Lee; Mathur, Sarup R; Albrecht, Susan F; Poland, Scott; Rozalski, Mike; Skiba, Russell J	2017	School Mental Health	The authors and the Council for Children with Behavior Disorders present a foundation for future policy recommendations relative to the need for school-based mental health services (SBMHS) and recommendations for implementation.	Not reported	USA	Children and Youth	School	General Mental Health	We strongly encourage the adoption of the following SBMHS applications as administrative guidelines for school policies and practices. 1. Acknowledge that students with emotional concerns need comprehensive SBMHS. 2. Build infrastructure within schools for the systematic and systemic teaching of prosocial skills. 3. Adopt programs and practices that reduce racial and ethnic bias. 4. Evaluate beha…	No	Not reported
28	Guidelines for Adolescent Depression in Primary Care (GLAD-PC): Part II. Treatment and Ongoing Management.	Cheung AH; Zuckerbrot RA; Jensen PS; Laraque D; Stein REK	2018	Pediatrics	To update clinical practice guidelines to assist primary care (PC) in treatment and ongoing management, and follow-up of adolescent depression.	Review of the literature - expert consensus	USA and Canada	10 to 21 years	Primary care	Depression	Treatment: *Recommendation 1: PC clinicians should work with administration to organize their clinical settings to reflect best practices in integrated and/or collaborative care models (eg, facilitating contact with psychiatrists, case managers, embedded therapists). (grade of evidence: 4; strength of recommendation: very strong). *Recommendation 2: After initial diagnosis, in cases of mild depre…	No	REACH Institute, and Bell Canada.
29	Linking the Medical and Educational Home to Support Children With Autism Spectrum Disorder: Practice Recommendations.	Shahidullah JD; Azad G; Mezher KR; McClain MB; McIntyre LL	2018	Clin Pediatr (Phila)	1) To highlight the provision of evidence-based care within the medical home and educational home and 2)T offer practice recommendations for PCPs in integrating these systems to optimally address the complex medical, intellectual, and psychiatric symptomology affected by autism.	Not reported	USA	Children and Youth	Primary care	Autism Spectrum Disorder	1. In each well-child visit, PCPs should monitor all areas of development with particular attention to language and social skills development. Screening is a method in which PCPs can accomplish this (eg, Infant-Toddler Checklist, Modified Checklist for Autism in Toddlers–Revised [M-CHAT-R], Childhood Autism Screening Test). 2. For positive or elevated screening scores, PCPs should refer patients …	No	The author(s) received no financial support for the research, authorship, and/or publication of this article.
30	Guidelines for Adolescent Depression in Primary Care (GLAD-PC): Part I. Practice Preparation, Identification, Assessment, and Initial Management.	Zuckerbrot RA; Cheung A; Jensen PS; Stein REK; Laraque D	2018	Pediatrics	To update clinical practice guidelines to assist primary care (PC) clinicians in the management of adolescent depression. This part of the updated guidelines is used to address practice preparation, identification, assessment, and initial management of adolescent depression in PC settings	Review of the literature - expert consensus	USA and Canada	10 to 21 years	Primary care	Depression	Practice Preparation: *Recommendation 1:PC clinicians are encouraged to seek training in depression assessment, identification, diagnosis, and treatment if they are not previously trained (grade of evidence: 5; strength of recommendation: very strong). *Recommendation 2: PC clinicians should establish relevant referral and collaborations with mental health resources in the community, which may in…	No	The Resource for Advancing Children’s Health Institute and the Bell Canada Chair in Adolescent Mood and Anxiety Disorders.
31	Australian standards of care and treatment guidelines for trans and gender diverse children and adolescents	Telfer M.M.; Tollit M.; Pace C.; Pang K.	2018	Med J Aust	The Australian Standards of Care and Treatment Guidelines (ASOCTG) aim to maximise quality care provision to trans and gender diverse children and adolescents across Australia, whilst recognising the unique circumstances of providing such care to this population.	Empirical evidence - clinician consensus - stakeholders - trans children and adolescents and families	Australia	Children and adolescents	General	Trans and gender diverse children and adolescents / gender dysphoria	A. Supporting transgender and gender diverse children (before onset of puberty): 1. Psychological support: TGD children with good health and wellbeing who are supported by gender-affirming family and educational environments may not require psychological support beyond intermittent contact with a clinician such as the family’s general practitioner. When a child’s medical, psychological and/or soc…	No	Not reported
32	Clinical Practice Guideline for the Diagnosis, Evaluation, and Treatment of Attention-Deficit/Hyperactivity Disorder in Children and Adolescents.	Wolraich ML; Hagan JF Jr; Allan C; Chan E; Davison D; Earls M; Evans SW; Flinn SK; Froehlich T; Frost J; Holbrook JR; Lehmann CU; Lessin HR; Okechukwu K; Pierce KL; Winner JD; Zurhellen W	2019	Pediatrics	To update and replace the 2011 clinical practice guideline revision published by the American Academy of Pediatrics (AAP), “Clinical Practice Guideline: Diagnosis and Evaluation of the Child with Attention-Deficit/Hyperactivity Disorder. This guideline addresses the evaluation, diagnosis, and treatment of ADHD in children from age 4 years to their 18th birthday, with special guidance provided for…	Review of the literature - consensus - stakeholders	USA	4 to 18 years	Primary care	ADHD	*KAS 1: The pediatrician or other PCC should initiate an evaluation for ADHD for any child or adolescent age 4 years to the 18th birthday who presents with academic or behavioral problems and symptoms of inattention, hyperactivity, or impulsivity. Grade B, strong recommendation. *KAS 2: To make a diagnosis of ADHD, the PCC should determine that DSM-5 criteria have been met, including documentatio…	No	No external funding.
33	[The diagnostics of autism spectrum disorder in children, adolescents and adults: Overview of the key questions and main results of the first part of the German AWMF-S3 - clinical guideline].	Vllasaliu L; Jensen K; Dose M; Hagenah U; Hollmann H; Kamp-Becker I; Lechmann C; Poustka L; Sinzig J; Spitzcok von Brisinski I; van Elst LT; Will D; Vogeley K; Freitag CM	2019	Z Kinder Jugendpsychiatr Psychother	To develop the evidence-based basis for scientifically justified diagnostic and therapeutic recommendations and to achieve broad consensus on the corresponding recommendations to improve the care of patients with autism spectrum disorders and their relatives by applying empirically tested procedures in diagnostics and therapy.	AWMF methology	Germany	All including children and youth	Health care services	Autism spectrum disorder	7. Process and professional responsibilities for (early) detection, referral: Consensus-based recommendation: To improve care and with the aim of facilitating timely and accurate diagnosis, a staged approach should be adopted: (1) If an autism spectrum disorder is suspected, the first step should be a prompt, orienting assessment using valid, age-specific screening instruments and conducting an o…	No	AWMF online Das Portal der wissenschaftlichen Medizin
34	"Standing in the Gap": The Continued Importance of Culturally Competent Therapeutic Interventions for Black Youth	Jones S.C.T.; Anderson R.E.; Metzger I.W.	2020	Evidence-Based Practice in Child and Adolescent Mental Health	The purpose of this paper is to metaphorically “stand in the gap,” in many ways harmonizing with previous calls to improve the psychological wellbeing of Black youth, and to outline a set of recommendations and best practices to optimize the evidence base concerning Black youth, setting the stage for optimal mental health outcomes for these youth and their families.	Review of the literature	USA	Black youth	General	General Mental Health	A1. Talk to families about their prior experiences with therapy and “the system”, A2.Openly discuss limits to confidentiality vs. privacy. B1. Provide bus passes or other alternatives for transportation. B2. Make reminder calls. B3. Help arrange or provide childcare. B4. Offer evening and weekend hours or telehealth. C1. Role play responses to racism and discrimination in session. C2. Process rac…	Yes	Not reported
35	How to provide anti-racist mental health care.	Cenat, Jude Mary	2020	The Lancet Psychiatry	These guidelines address ways of caring for Black communities in western countries by taking into account issues of individual, institutional, and systemic racism. It also specifies what needs to be addressed at each stage to provide anti-racist care.	Not reported	Canada	Black communities in western countries	General	General Mental Health/Racism Mental Health Care	1. An awareness of racial issues: *Self-examination (give clinicians an awareness of their own cultural backgrounds and also inform them about their beliefs, ideas, attitudes, and privileges): *Be aware of issues related to discrimination, microaggressions, racial profiling, and racism and their potential impacts on mental health. *Do not be blind to the client’s skin colour: recognising differen…	Yes	The Public Health Agency of Canada
36	Guidelines on mental health promotive and preventive interventions for adolescents: helping adolescents thrive	World Health Organization	2020		To provide global, evidence-informed recommendations on psychosocial interventions for the promotion of mental health and the prevention of mental disorders, self-harm and other risky behaviours among adolescents. The guidelines also consider other relevant health and education outcomes.	Standard WHO procedures for developing guidelines	International	10 to 19 years	General	General Mental Health	Recommendation A: Universally delivered psychosocial interventions should be provided for all adolescents. These interventions promote positive mental health, as well as prevent and reduce suicidal behaviour, mental disorders (such as depression and anxiety), aggressive, disruptive and oppositional behaviours, and substance use. Strength of recommendation: Strong. Certainty of evidence: Low. Reco…	No	Public Health Agency of Canada and WHO core voluntary contributions
37	Occupational Therapy Practice Guidelines for Children and Youth Ages 5-21 Years.	Cahill SM; Beisbier S	2020	Am J Occup Ther	To guide decision making and support best practices in service delivery for children and youth ages 5–21 yr at home, at school, and in the community.	Systematic reviews - expert group - USPSTF methodology - stakeholders	USA	Children and Youth ages 5-21 Years	General	General Mental Health	2. Mental health, positive behavior, and social participation: • Group sports activities, such as basketball, jump rope, tennis, darts, and modified boxing, to support improved social participation, including attention, perseverance, cooperation, and conflict resolution, for children and youth with ADHD and ASD (A) • Computer and video games (e.g., Wii, virtual reality, role-play, Zoo U, Plan-It-…	No	This guideline was commissioned, edited, and endorsed by AOTA without external funding being sought or obtained.
38	Screening for Anxiety in Adolescent and Adult Women: A Recommendation From the Women's Preventive Services Initiative	Women's Preventive Serv Initiative; Gregory, KD; Chelmow, D; Nelson, HD; Van Niel, MS; Conry, JA; Garcia, F; Kendig, SM; O'Reilly, N; Qaseem, A; Ramos, D; Salganicoff, A; Son, S; Wood, JK; Zahn, C	2020	ANNALS OF INTERNAL MEDICINE	To increase detection of anxiety disorders in adolescent and adult women through screening to achieve earlier diagnosis of specific types of anxiety and co-occurring conditions; initiate appropriate treatment; and improve health, function, and well-being.	Systematic review - expert group - USPSTF methodology	USA	Women aged 13 years or older	Primary care	Anxiety	The WPSI recommends screening for anxiety in adolescent and adult women aged 13 years or older, including pregnant and postpartum women. Optimal screening intervals are unknown, and clinical judgment should be used to determine screening frequency. Given the high prevalence of anxiety disorders, lack of recognition in clinical practice, and multiple problems associated with untreated anxiety, cli…	No	Health Resources and Services Administration
39	Bipolar disorder: assessment and management, Clinical guideline [CG185]	National Institute for Health and Care Excellence	2020		This guideline covers recognising, assessing and treating bipolar disorder (formerly known as manic depression) in children, young people and adults. The recommendations apply to bipolar I, bipolar II, mixed affective and rapid cycling disorders. It aims to improve access to treatment and quality of life in people with bipolar disorder.	NICE methodology	UK	All including children and youth	Health care services	Bipolar disorder	1 Care for adults, children and young people across all phases of bipolar disorder. A. Improving the experience of care. 1.2 Follow the recommendations in general principles of care in NICE's guideline on psychosis and schizophrenia in children and young people to improve the experience of care for children and young people with bipolar disorder. B. Treatment and support for specific populations.…	No	Not reported
40	Meeting the Mental Health Needs of Students with ADHD: Recommendations to Advance and Innovate Current School-Based Approaches	Syeda, Maisha M	2021		To formulate preliminary recommendations to modify and advance existing school-based accommodations and interventions to enhance the school functioning and well-being of students with ADHD.	Review of the literature	Canada	Schoolars	School	ADHD	1. Consider the heterogeneity of ADHD: it is not effective or practical to take a standardized approach in creating or implementing interventions and accommodations for students with ADHD. Along with considering ADHD subtype, severity, age of onset, teachers and school mental health practitioners are recommended to assess the student’s internal strengths and existing supports (e.g., student-teach…	No	Not reported
41	Meeting the Mental Health Needs of Students with Specific Learning Disorder: Recommendations to Advance and Innovate Current School-Based Approaches	Cadieux, Courtney; Syeda, Maisha	2021		To inform a set of recommendations to modify and advance existing school-based supports for students with SLD (Specific Learning Disorder).	Review of the literature	Canada	Schoolars	School	Specific Learning Disorder	Early diagnosis and interventions have also been found to be protective factors against worsening mental health conditions: 1. Building Strengths and Protective Factors: We suggest that schools continue developing opportunities for students with SLD to utilize their strengths to learn a new skill and further develop that skill to experience real- life success and positive outcomes. Classroom-base…	No	Not reported
42	Understanding the Mental Health Needs of Students with Autism: Recommendations to Enhancing School-Based Mental Health Care	Ibanez, Maria; Syeda, Maisha M	2021		To develop tentative guidelines for improving the school functioning and well-being of students with ASD (autism spectrum disorder).	Review of the literature	Canada	Schoolars	School	Autism spectrum disorder	1. Taking a Student-Centred Approach to Assessments, Consultations and Interventions: The heterogeneity of ASD strongly indicates that taking a standardized approach in creating or implementing academic, social, and psychological interventions and accommodations may not be effective or practical. Instead, holistic assessments and consultations to identify specific strengths and needs of students …	No	Not reported
43	International consensus on a standard set of outcome measures for child and youth anxiety, depression, obsessive-compulsive disorder, and post-traumatic stress disorder.	Krause KR; Chung S; Adewuya AO; Albano AM; Babins-Wagner R; Birkinshaw L; Brann P; Creswell C; Delaney K; Falissard B; Forrest CB; Hudson JL; Ishikawa SI; Khatwani M; Kieling C; Krause J; Malik K; Mart√≠nez V; Mughal F; Ollendick TH; Ong SH; Patton GC; Ravens-Sieberer U; Szatmari P; Thomas E; Walters L; Young B; Zhao Y; Wolpert M	2021	Lancet Psychiatry	To develope a consensus-based standard set of outcomes for anxiety, depression, obsessive-compulsive disorder, and post-traumatic stress disorder in children and young people aged between 6 and 24 years, to be measured and reported as a minimum by all those providing relevant care	Delphi method	International	6 to 24 years	Health care services	Anxiety, depression, obsessive-compulsive disorder, and post-traumatic stress disorder	The final standard set recommends tracking symptoms, suicidal thoughts and behaviour, and functioning as a minimum through seven primarily patient-reported outcome measures: the Revised Children’s Anxiety and Depression Scale, the Obsessive Compulsive Inventory for Children, the Children’s Revised Impact of Events Scale, the Columbia Suicide Severity Rating Scale, the KIDSCREEN-10, the Children’s…	No	NHS England & NHS Improvement, Västra Götaland Regional Council (Västra Götaland, Sweden), New South Wales Agency for Clinical Innovation (NSW, Australia), and National Institute for Health Research (NIHR)
44	Screening for Depression and Suicide Risk in Children and Adolescents: US Preventive Services Task Force Recommendation Statement.	Mangione CM; Barry MJ; Nicholson WK; Cabana M; Chelmow D; Coker TR; Davidson KW; Davis EM; Donahue KE; Ja√©n CR; Kubik M; Li L; Ogedegbe G; Pbert L; Ruiz JM; Silverstein M; Stevermer J; Wong JB	2022	JAMA	To update its 2014 and 2016 recommendations, the US Preventive Services Task Force (USPSTF) commissioned a systematic review to evaluate the benefits and harms of screening, accuracy of screening, and benefits and harms of treatment of Major depressive disorder (MDD) and suicide risk in children and adolescents that would be applicable to primary care settings	The USPSTF methodology	USA	Children and adolescents (<19 years)	Primary care	Depression and Suicide	The USPSTF recommends screening for MDD in adolescents aged 12 to 18 years. (B recommendation) The USPSTF concludes that the current evidence is insufficient to assess the balance of benefits and harms of screening for MDD in children 11 years or younger. (I statement) The USPSTF concludes that the current evidence is insufficient to assess the balance of benefits and harms of screening for suici…	No	The USPSTF is an independent, voluntary body. The US Congress mandates that the Agency for Healthcare Research and Quality (AHRQ) support the operations of the USPSTF.
45	Screening for Anxiety in Children and Adolescents: US Preventive Services Task Force Recommendation Statement.	Mangione CM; Barry MJ; Nicholson WK; Cabana M; Coker TR; Davidson KW; Davis EM; Donahue KE; Ja√©n CR; Kubik M; Li L; Ogedegbe G; Pbert L; Ruiz JM; Silverstein M; Stevermer J; Wong JB	2022	JAMA	The US Preventive Services Task Force (USPSTF) commissioned a systematic review to evaluate the benefits and harms of screening for anxiety disorders in children and adolescents	The USPSTF methodology	USA	Children and adolescents (<19 years)	Primary care	Anxiety	The USPSTF recommends screening for anxiety in children and adolescents aged 8 to 18 years. (B recommendation) The USPSTF concludes that the current evidence is insufficient to assess the balance of benefits and harms of screening for anxiety in children 7 years or younger. (I statement). The Community Preventive Services Task Force recommends targeted school-based cognitive behavioral therapy pr…	No	The USPSTF is an independent, voluntary body. The US Congress mandates that the Agency for Healthcare Research and Quality (AHRQ) support the operations of the USPSTF.
46	Screening for Eating Disorders in Adolescents and Adults: US Preventive Services Task Force Recommendation Statement.	Davidson KW; Barry MJ; Mangione CM; Cabana M; Chelmow D; Coker TR; Davis EM; Donahue KE; Ja√©n CR; Kubik M; Li L; Ogedegbe G; Pbert L; Ruiz JM; Silverstein M; Stevermer J; Wong JB	2022	JAMA	The US Preventive Services Task Force (USPSTF) commissioned a systematic review to evaluate the benefits and harms of screening for eating disorders in adolescents and adults with a normal or high body mass index.	The USPSTF methodology	USA	Adolescents and adults (10 years or older)	Primary care	Eating disorders	The USPSTF concludes that the current evidence is insufficient to assess the balance of benefits and harms of screening for eating disorders in adolescents and adults. (I statement)	No	The USPSTF is an independent, voluntary body. The US Congress mandates that the Agency for Healthcare Research and Quality (AHRQ) support the operations of the USPSTF
47	A national guideline for youth-friendly health services developed by chronically ill young people and health care professionals¬†- a Delphi study.	Thomsen EL; Hertz PG; Blix C; Boisen KA	2022	Int J Adolesc Med Health	To develop a national guideline for youth-friendly health services using the Delphi method.	Delphi method	Denmark	Youth	Health care services	General Mental Health	FOCUS ON YOUTH LIFE, INCLUDING MENTAL HEALTH Young people should be supported and have the opportunity to talk about sensitive issues (e.g., sexuality) with relevant health care professionals. Staff should regularly enquire about mental health and invite the young person to talk about health and risk behaviours (e.g., treatment, diet, smoking, alcohol, exercise and sex) and inform and guide the y…	No	This study was supported by the Egmont Foundation.
48	Adolescents With Eating Disorders in Pediatric Practice - The European Academy of Paediatrics Recommendations.	Rynkiewicz A; Dembi≈Ñski ≈Å; Koletzko B; Michaud PA; Hadjipanayis A; Grossman Z; Korslund K; King BH; Treasure J; Peregud-Pogorzelski J; Del Torso S; Valiulis A; Mazur A	2022	Front Pediatr	The European Academy of Paediatrics (EAP) decided to summarize knowledge about Eating Disorders (Eds) and formulate recommendations to support European pediatricians and improve healthcare for adolescents with EDs.	Review of the literature	Europe	Adolescents	Primary care	Eating disorders	An integral part of each patient visit should be the assessment of their nutritional status. • Measurement of blood pressure and heart rate should be a part of every physical examination of adolescents with ED. • When assessing the risk of ED, pediatricians should use the questionnaires with which they have the most experience and are available in the local language. The role of a pediatrician is…	No	The research was conducted in the absence of any commercial or financial relationships
49	Indian Academy of Pediatrics Consensus Guidelines on Prevention and Management of Suicidal Behavior in Adolescents.	Galagali PM; Dinakar C; Bala P; Shah D; Gupta P; Rao C; Ravichandran L; Aroor AR; Shastri D; Kumar RR; Russell P; Nair MKC	2022	Indian Pediatr	To empower pediatricians with guidelines to screen and manage adolescent suicidal behavior in clinical practice, and to outline practical strategies for preventing suicides	Review of the literature - expert group - consensus - partial Delphi method	India	Adolescents	Primary care	Suicide	All adolescents should be screened for suicidal behavior including suicidal ideation, thoughts, attempts and NSSI during clinical encounters and annual health visits using the HEEADSSS psychosocial interviewing framework, in privacy and after explaining the limits of confidentiality. All adolescents with suicidal thoughts should undergo detailed history taking and examination to rule out medical,…	No	None
50	Development of guidelines for school staff on supporting students who self-harm: a Delphi study	Meinhardt, I; Cargo, T; Maro, B; Bowden, L; Fortune, S; Cuthbert, S; James, S; Cook, R; Papalii, T; Kapa-Kingi, K; Kapa-Kingi, M; Prescott, A; Hetrick, SE	2022	BMC PSYCHIATRY	To develop evidence‐based, culturally responsive, safe, and practical guidelines to assist school staff in effectively supporting students who self‐harm (irrespective of suicidal intent)	Delphi method	New Zealand	Youth	School	Self-harm (Suicide and non- suicidal self-injury)	There is not the information of the 305 recommendations	No	This research received no specific grant from any funding agency in the pub‐ lic, commercial, or not‐for‐profit sectors.
51	Depression in children and young people: Identification and management NICE guidelines	Luxton R.; Kyriakopoulos M.	2022	Archives of Disease in Childhood: Education and Practice Edition	This guideline covers identifying and managing depression in children and young people aged 5 to 18 years. Based on the stepped-care model, it aims to improve recognition and assessment and promote effective treatments for mild and moderate to severe depression	NICE methodology	UK	Children and young people (5 to 18 years)	General	Depression	Step 1. 1. Healthcare professionals in primary care, schools and other relevant community settings should be trained to detect symptoms of depression, and to assess children and young people who may be at risk of depression. 2. Healthcare professionals in primary care, schools and other relevant community settings should be trained in communications skills such as 'active listening' and 'conversa…	No	Not reported
52	National Guidelines for Child and Youth Behavioral Health Crisis Care	Substance Abuse and Mental Health Services Administration	2022	Mental Health Weekly	To offer best practices, implementation strategies, and practical guidance for the design and development of services that meet the needs of American children and their families experiencing a behavioral health crisis (including LGBTQ+, Black, and American Indian and Alaska Native youth)	Review of the literature - expert group - learnings from pioneering children’s crisis response programs	USA	Children, youth, and young adults	General	Mental health crisis	strategies: 1. Addressing Recovery Needs: *Meaningfully integrate the SOC values of family-driven, youth-guided, and culturally and linguistically responsive at every level of service. Respect the preferences of youth and families as much as possible while ensuring safety. *Create engaging environments that do not use barriers to separate or isolate people in crisis. *Engage youth and families in…	No	The Substance Abuse and Mental Health Services Administration (SAMHSA), U.S. Department of Health and Human Services (HHS)
53	Developing guidelines for early detection of child and adolescent mental health problems	Syakarofath, Nandy Agustin; Nuro, Falistya Roisatul Mar'atin; Karimun, M	2023	Journal of Community Service and Empowerment	To develop a brief guideline for the early detection of children's mental health, which could be utilized by parents or teachers. To provide parents and teachers with a guideline for understanding children’s mental health condition and its identification, as well as how to seek help	Narrative review - Expert group	Indonesia	Children and adolescents (4 to 17 years)	General (Community/School)	General Mental Health	1. the Strengths and Difficulties Questionnaire (SDQ) (free access and available in 40 languages) (Parents or teachers / Children and Adolescent 4-17 years of age). 2. Referral System and Flow: Multi-tier supporting. 3. Teachers’roles at school and their urgency framework	No	Not reported
54	Advancing Mental Health Equity Through Programming That Centers the Needs and Lived Experiences of Young Men of Color: Policy Recommendations From Program-Participant Insights	Connolly, Philippa-Sophie; Medzhitova, Yuliya; Ham, Jacob	2023		This policy brief is intended to inform the work of a range of stakeholders, including local governments, behavioral health clinics, and funding agencies that are committed to designing, developing, or modifying mental health programming specifically for young men of color. The following policies and practices are recommended for developing programming to more effectively meet the psychosocial ne…	Not reported	USA	Black young men	Community	General Mental Health	1. Acknowledge and work to directly address and remedy the legacy of structural racism that continues to impact the lives of young men of color. 2. Be as flexible as possible and continuously evolve to meet the changing needs of participants. 3. Use trauma-informed practices to foster collaboration and enhance feelings of safety and agency. 4. Create a participant-to-staff pipeline by providing p…	Yes	The District Attorney of New York
