# Supplementary material for: Scoping review on mental health standards for Black youth: identifying gaps and promoting equity in community, primary care, and educational settings
Source: Child Adolesc Psychiatry Ment Health. 2024 Sep 9;18:113. doi: 10.1186/s13034-024-00800-5 (PMC11385802; doi:10.1186/s13034-024-00800-5)
Supplement: Supplementary file 3 — Additional file 3 [file 13034_2024_800_MOESM3_ESM.xlsx]

## Sheet: Sheet1
ID	Title	Authors	Published Year	Journal	Exclusion reason
1	Toward an understanding of the health status of black adolescents: an application of the stress-coping framework	Rosella J.D.; Albrecht S.A.	1993	Issues in comprehensive pediatric nursing	It is not a guideline/standard/recommendation
2	Teaching kids to cope: a preventive mental health nursing strategy for adolescents	Puskar K.R.; Lamb J.; Tusaie-Mumford K.	1997	Journal of child and adolescent psychiatric nursing : official publication of the Association of Child and Adolescent Psychiatric Nurses, Inc	It is not a guideline/standard/recommendation
3	Designing Mental Health Services and Systems for Children and Adolescents: Observations and Recommendations	FERRARI, PIERRE	1998	Designing Mental Health Services and Systems for Children and Adolescents: A Shrewd Investment	It is not a guideline/standard/recommendation
4	Children's mental health: recommendations for research, practice and policy.	Steinberg AG; Gadomski A; Wilson MD	2000	LDI Issue Brief	It is not a guideline/standard/recommendation
5	The prevention of mental disorders in children and adolescents: Future research and public-policy recommendations	Dulmus, CN; Rapp-Paglicci, LA	2000	FAMILIES IN SOCIETY-THE JOURNAL OF CONTEMPORARY HUMAN SERVICES	It is not a guideline/standard/recommendation
6	Social and emotional learning: A framework for promoting mental health and reducing risk behavior in children and youth	Payton, JW; Wardlaw, DM; Graczyk, PA; Bloodworth, MR; Tompsett, CJ; Weissberg, RP	2000	JOURNAL OF SCHOOL HEALTH	It is not a guideline/standard/recommendation
7	Treating Mental Illness in Students: a New Strategy.	Berman, Summer M.; Strauss, Shari; Verhage, Natasha	2000	Chronicle of Higher Education	It is not a guideline/standard/recommendation
8	Clinical practice guideline: treatment of the school-aged child with attention-deficit/hyperactivity disorder.	American Academy of Pediatrics	2001	Pediatrics	There is an updated version of the CPG
9	Residential adolescent substance abuse treatment: Recommendations for collaboration between school health and substance abuse treatment personnel	Wood, RJ; Drolet, JC; Fetro, JV; Synovitz, LB; Wood, AR	2002	JOURNAL OF SCHOOL HEALTH	It is not a guideline/standard/recommendation
10	The development of consensus guidelines for the treatment of young people with first episode psychosis	Moss B.; O'Connor N.	2002	Australasian Psychiatry	Wrong setting
11	Diagnosis and treatment of ADHD in school-age children in primary care settings: a synopsis of the AAP Practice Guidelines. American Academy of Pediatrics.	Stein MT; Perrin JM	2003	Pediatr Rev	There is an updated version of the CPG
12	Improving the mental/psychosocial health of US children and adolescents: Outcomes and implementation strategies from the national KySS summit	Melnyk, B.M.; Brown, H.E.; Jones, D.C.; Kreipe, R.; Novak, J.	2003	Journal of Pediatric Health Care	It is not a guideline/standard/recommendation
13	Guidelines for diagnosis and treatment of mental disorders in infants, children and adolescents	Mattejat, F	2004	ZEITSCHRIFT FUR KINDER-UND JUGENDPSYCHIATRIE UND PSYCHOTHERAPIE	It is not a guideline/standard/recommendation
14	MindMatters Plus: A Capacity-building Framework for Working with Secondary School Students with High Support Mental Health Needs.	Broomhall, Helen; Devlin, Janet; Anderson, Sarah; Doyle, Martha	2004	Australian Journal of Guidance and Counselling	It is not a guideline/standard/recommendation
15	Using a system of care framework for the mental health treatment of children and adolescents.	Bartlett R; Herrick CA; Greninger L	2006	Journal for Nurse Practitioners	It is not a guideline/standard/recommendation
16	Findings and Recommendations: A Blueprint to Minimize Deviant Peer Influence in Youth Interventions and Programs.	Dishion, Thomas J; Dodge, Kenneth A; Lansford, Jennifer E	2006	Deviant peer influences in programs for youth: Problems and solutions.	It is not a guideline/standard/recommendation
17	Overview of child and adolescent mental health policy and service provision in England: Attempts to reach the hard to reach.	Wolpert, Miranda; Lavis, Paula; Wistow, Richard; Foster, Bob	2007	Reaching the hard to reach: Evidence-based funding priorities for intervention and research.	It is not a guideline/standard/recommendation
18	Guidelines for School-Community Partnerships Addressing the Unmet Mental Health Needs of School Age Children	Shaw, Barbara; McCabe, Maria; Tracy, Peter	2007		It is not a guideline/standard/recommendation
19	Guidelines for Adolescent Depression in Primary Care (GLAD-PC): II. Treatment and ongoing management.	Cheung AH; Zuckerbrot RA; Jensen PS; Ghalib K; Laraque D; Stein RE	2007	Pediatrics	There is an updated version of the CPG
20	Guidelines for Adolescent Depression in Primary Care (GLAD-PC): I. Identification, assessment, and initial management.	Zuckerbrot RA; Cheung AH; Jensen PS; Stein RE; Laraque D	2007	Pediatrics	There is an updated version of the CPG
21	SPiT: A framework for promoting social inclusion and improved mental health for young people with disabilities	Ristevski, E; Burkett, C	2008	JOURNAL OF INTELLECTUAL & DEVELOPMENTAL DISABILITY	It is abstract meeting
22	GLAD-PC Steering Group releases guidelines for the management of adolescent depression in primary care	Graham L.	2008	American Family Physician	Commentary on a CPG
23	Review and recommendations for national policy for England for the use of mental health outcome measures with children and young people	Wolpert, Miranda; Fonagy, Peter; Frederickson, Norah; Day, Crispin; Rutter, Michael; Humphrey, Neil; Vostanis, Panos; Meadows, Pam; Croudace, Tim; Tymms, Peter	2008		Full text no avilable
24	Mental health care roles of non-medical primary health and social care services	Mitchell P.	2009	Health and Social Care in the Community	It is not a guideline/standard/recommendation
25	Best practices for mental health in child welfare: Parent support and youth empowerment guidelines	Romanelli, Lisa Hunter; Hoagwood, Kimberly E; Kaplan, Sandra J; Kemp, Susan P; Hartman, Robert L; Trupin, Casey; Soto, Wilfredo; Pecora, Peter J; LaBarrie, Theressa L; Jensen, Peter S	2009	Child Welfare	Wrong setting
26	Screening and treatment for major depressive disorder in children and adolescents: US Preventive Services Task Force Recommendation Statement.	US Preventive Services Task Force	2009	Pediatrics	There is an updated version of the CPG
27	ADHD documentation for students requesting accommodations at the postsecondary level: Update on standards and diagnostic concerns.	Harrison AG; Rosenblum Y	2010	Can Fam Physician	It is not a guideline/standard/recommendation
28	YOUTHspace - A public health strategy to improve resilience and reduce stigma associated with mental Ill health for young people in Birmingham UK	Patterson P.; Newbold T.; Connor C.; Ahmed S.; Tween J.; Butterworth S.; Newton B.; McLaney M.; Turner E.; Chisholm K.; Birchwood M.	2010	Early Intervention in Psychiatry	It is not a guideline/standard/recommendation
29	Introduction to guidelines for tertiary education institutions to assist them in supporting students with mental health problems	Reavly, N; Ross, Anna; Jorma, A; Killackey, Eoin	2011	Journal of the Australian and New Zealand Student Services Association	Commentary on a CPG
30	ADHD: clinical practice guideline for the diagnosis, evaluation, and treatment of attention-deficit/hyperactivity disorder in children and adolescents.	Wolraich M; Brown L; Brown RT; DuPaul G; Earls M; Feldman HM; Ganiats TG; Kaplanek B; Meyer B; Perrin J; Pierce K; Reiff M; Stein MT; Visser S	2011	Pediatrics	There is an updated version of the CPG
31	Using the World Health Organization's 4S-Framework to Strengthen National Strategies, Policies and Services to Address Mental Health Problems in Adolescents in Resource-Constrained Settings	Fisher, JRW; de Mello, MC	2011	INTERNATIONAL JOURNAL OF MENTAL HEALTH SYSTEMS	It is not a guideline/standard/recommendation
32	Restraint and seclusion use in U.S. school settings: recommendations from allied treatment disciplines.	LeBel J; Nunno MA; Mohr WK; O'Halloran R	2012	Am J Orthopsychiatry	It is not a guideline/standard/recommendation
33	Young people's beliefs about preventive strategies for mental disorders: Findings from two Australian national surveys of youth	Yap, M.B.H.; Reavley, N.; Jorm, A.F.	2012	Journal of Affective Disorders	It is not a guideline/standard/recommendation
34	Establishing successful school mental health programs: Guidelines and recommendations	Acosta, Olga M; Tashman, Nancy A; Prodente, Christine; Proescher, Eric	2013	Providing Mental Health Servies to Youth Where They Are: School and Community Based Approaches	It is not a guideline/standard/recommendation
35	Designing Mental Health Services and Systems for Children and adolescents: Observations and recommendations	Young, J Gerald; Ferrari, Pierre	2013	Designing Mental Health Services for Children and Adolescents	It is not a guideline/standard/recommendation
36	Bipolar disorder the nice guideline on the assessment and management of bipolar disorder in adults, children and young people in primary and secondary care	National Institute for Health and Care Excellence	2014		There is an updated version of the CPG
37	Meeting the mental health needs of homeless students in schools: A Multi-Tiered System of Support framework	Sulkowski, ML; Michael, K	2014	CHILDREN AND YOUTH SERVICES REVIEW	It is not a guideline/standard/recommendation
38	Screening for suicide risk in adolescents, adults, and older adults in primary care: U.S. preventive services task force recommendation statement	Lefevre M.L.	2014	Annals of Internal Medicine	There is an updated version of the CPG
39	Review of clinical guidelines for children and adolescents with attention deficit hyperactivity disorder and their application to an Irish context.	Kavanagh G; O'Hanrahan S; Hughes G; McNicholas F	2015	Ir J Psychol Med	Wrong setting
40	Supporting public health priorities: recommendations for physical education and physical activity promotion in schools.	Hills AP; Dengel DR; Lubans DR	2015	Prog Cardiovasc Dis	Wrong outcome
41	GUIDELINES Diagnosis and management of depression in children and young people: summary of updated NICE guidance	Clinical Guidelines Update Comm B; Hopkins, K; Crosland, P; Elliott, N; Bewley, S	2015	BMJ-BRITISH MEDICAL JOURNAL	There is an updated version of the CPG
42	Handbook of mental health in African American youth.	Breland-Noble, Alfiee [Ed]; Al-Mateen, Cheryl S [Ed]; Singh, Nirbhay N [Ed]	2016	Handbook of mental health in African American youth.	It is not a guideline/standard/recommendation
43	Promotion of Mental Health: Basic Concepts and Program Guidelines for Parental and School Settings	Antoliƒá, Bruno; Novak, Miranda	2016	Psihologijske teme	It is not a guideline/standard/recommendation
44	Effective Practices in the Treatment of Trauma in Children and Adolescents: From Guidelines to Organizational Practices.	Lucio R; Nelson TL	2016	J Evid Inf Soc Work	It is not a guideline/standard/recommendation
45	Screening for Depression in Children and Adolescents: US Preventive Services Task Force Recommendation Statement.	Siu AL	2016	Pediatrics	There is an updated version of the CPG
46	Navigating the transition from elementary to middle school: Guidelines for supporting students with attention-deficit / hyperactivity disorder.	Studley, Tara Michelle	2016	Dissertation Abstracts International: Section B: The Sciences and Engineering	It is not a guideline/standard/recommendation
47	Validation and Practice Guidelines: Longs Peak Adolescent Questionnaire--Primary Care Assessment of Adolescent Risk Behaviors and Mental Health	Dutcher, Renee Theresa	2017		It is not a guideline/standard/recommendation
48	An overview of the National Institute for Health and Care Excellence (NICE 2016) guidelines for harmful sexual behaviour among children and young people (up to 25 years old)	Janas-Kozik M.; Cichon L.; Jelonek I.	2017	Psychiatria i Psychologia Kliniczna	It is not a guideline/standard/recommendation
49	A research framework for investigating the benefits of technology in treatment and management of ADHD in tertiary students.	Binhadyan, Bader; Davey, Bill	2017	Gaming and technology addiction: Breakthroughs in research and practice., Vols 1-2	It is not a guideline/standard/recommendation
50	Rethinking mental health provision in the secure estate for children and young people: a framework for integrated care (SECURE STAIRS)	Taylor, J; Shostak, L; Rogers, A; Mitchell, P	2018	SAFER COMMUNITIES	It is not a guideline/standard/recommendation
51	Three Steps Forward: The quest to develop a culturally informed mental health outreach framework for engaging indigenous children, young people and families within an urban community	Leaver, K; Spall, T; Hoyland, M; Parslow-Harris, L	2018	INTERNATIONAL JOURNAL OF INTEGRATED CARE	It is not a guideline/standard/recommendation
52	Depression in adolescents: AAP updates guidelines on diagnosis and treatment	Croke L.	2018	American Family Physician	Commentary on a CPG
53	Depression screening guidelines for adolescents updated.	Canady, Valerie A.	2018	Mental Health Weekly	Commentary on a CPG
54	Understanding the mental health and recovery needs of Canadian youth with mental health disorders: a Strategy for Patient-Oriented Research (SPOR) collaboration protocol	Barbic, Skye P; Leon, Adelena; Manion, Ian; Irving, Sarah; Zivanovic, Rebecca; Jenkins, Emily; Ben-David, Shelly; Azar, Pouya; Salmon, Amy; Helps, Carolyn	2019	International Journal of Mental Health Systems	It is not a guideline/standard/recommendation
55	Canadian Paediatric Society clinical practice recommendations for assessment of children and youth with autism spectrum disorder.	Zwaigenbaum L; Brian JA; Ip A	2019	Paediatr Child Health	Wrong patient population
56	Preamble for clinical practice guidelines for child and adolescent psychiatric disorders	Gautam, S.; Avasthi, A.; Grover, S.	2019	Indian Journal of Psychiatry	Wrong setting
57	Clinical practice guidelines for bipolar affective disorder (BPAD) in children and adolescents	Gautam S.; Jain A.; Gautam M.; Gautam A.; Jagawat T.	2019	Indian Journal of Psychiatry	Wrong setting
58	Clinical practice guidelines for the management of depression in children and adolescents	Grover S.; Avasthi A.	2019	Indian Journal of Psychiatry	Wrong setting
59	Clinical practice guidelines for assessment of children and adolescents	Srinath S.; Jacob P.; Sharma E.; Gautam A.	2019	Indian Journal of Psychiatry	Wrong setting
60	Reclaiming Student Voices on School-based, Mental Health Impacts: Youth Reflections, Lived Experiences and Recommendations for Transforming Ontario Secondary Schools	Graham, Dustin Nathaniel	2020		It is not a guideline/standard/recommendation
61	Availability and accessibility of primary mental health services for adolescents: an overview of national recommendations and services in EU	Michaud, Pierre-Andr√©; Visser, Annemieke; Vervoort, Johanna PM; Kocken, Paul; Reijneveld, Sijmen A; Jansen, Danielle EMC	2020	European journal of public health	It is not a guideline/standard/recommendation
62	Mental health practice with immigrant and refugee youth: A socioecological framework.	Ellis, B. Heidi; Abdi, Saida M; Winer, Jeffrey P	2020	Mental health practice with immigrant and refugee youth: A socioecological framework.	It is not a guideline/standard/recommendation
63	Understanding the Mental Health Needs of Students with Intellectual Disability: Recommendations to Enhancing School-Based Mental Health Care	Syeda, M; Ibanez, M	2021	Centre for School Mental Health	It is not a guideline/standard/recommendation
64	Adapting a mental health promotion program for LGBTQ youth and their allies to address activism as a coping strategy.	Tull, Peggy; Heck, Nicholas C; Feinstein, Brian A	2021	the Behavior Therapist	It is not a guideline/standard/recommendation
65	Manuscript: Defining Quality Standards for Intensive Home Based Treatment Programs for Youth with Serious Emotional Disorders.	Bruns EJ; Benjamin PH; Shepler RN; Kellogg M; Pluckebaum H; Woolston JL; English K; Zabel MD	2021	Adm Policy Ment Health	It is not a guideline/standard/recommendation
66	The association between diet and mental health and wellbeing in young adults within a biopsychosocial framework	Rossa-Roccor, V.; Richardson, C.G.; Murphy, R.A.; Gadermann, A.M.	2021	PLoS ONE	It is not a guideline/standard/recommendation
67	30.1 "WHAT IS THE APP FOR THAT?" HOW MENTAL HEALTH CLINICIANS CAN MAKE INFORMED MENTAL HEALTH APP RECOMMENDATIONS FOR YOUTH	Torous J.	2021	Journal of the American Academy of Child and Adolescent Psychiatry	It is not a guideline/standard/recommendation
68	Delivery of standard UP-C and UP-A treatment for youth with emotional disorders.	Gruen, Rinatte; Braun, Dylan	2021	Applications of the Unified Protocols for Transdiagnostic Treatment of Emotional Disorders in Children and Adolescents.	It is not a guideline/standard/recommendation
69	Youth suicide prevention and intervention: Best practices and policy implications.	Ackerman, John P [Ed]; Horowitz, Lisa M [Ed]	2022	Youth suicide prevention and intervention: Best practices and policy implications.	It is not a guideline/standard/recommendation
70	Voices from the youth in Kenya addressing mental health gaps and recommendations	Memiah, Peter; Wagner, Fernando A; Kimathi, Robert; Anyango, Naomi Idah; Kiogora, Samuel; Waruinge, Stella; Kiruthi, Faith; Mwavua, Shillah; Kithinji, Celina; Agache, Jeremiah Okuto	2022	International Journal of Environmental Research and Public Health	It is not a guideline/standard/recommendation
71	Analyzing Mental Health Curriculums: Recommendations for the Implementation of a Mental Health Curriculum for Middle Grade Students	Bendheim, Lauren A	2022		It is not a guideline/standard/recommendation
72	The Key Role of Psychosocial Competencies in Evidence-Based Youth Mental Health Promotion: Academic Support in Consolidating a National Strategy in France	Lamboy, B√©atrice; Beck, Fran√ßois; Tessier, Damien; Williamson, Marie-Odile; Fr√©ry, Nadine; Turgon, Roxane; Tassie, Jean-Michel; Barrois, Julie; Bessa, Zinna; Shankland, Rebecca	2022	International Journal of Environmental Research and Public Health	It is not a guideline/standard/recommendation
73	Review: Structural Racism, Children's Mental Health Service Systems, and Recommendations for Policy and Practice Change.	Alvarez K; Cervantes PE; Nelson KL; Seag DEM; Horwitz SM; Hoagwood KE	2022	J Am Acad Child Adolesc Psychiatry	It is not a guideline/standard/recommendation
74	A call for action: Recommendations to improve transition to adult care for youth with complex health care needs.	Toulany A; Gorter JW; Harrison M	2022	Paediatr Child Health	It is not a guideline/standard/recommendation
75	Developing Irelands first National Student Mental Health and Suicide Prevention Framework for Higher Education	Surdey, J; Byrne, D; Fox, T	2022	IRISH JOURNAL OF PSYCHOLOGICAL MEDICINE	It is not a guideline/standard/recommendation
76	Applying an ecosocial framework to address racial disparities in suicide risk among black youth	Cohen, DR; Lindsey, MA; Lochman, JE	2022	PSYCHOLOGY IN THE SCHOOLS	It is not a guideline/standard/recommendation
77	16th Workshop on Costs and Assessment in Psychiatry 'Mental Health Outcomes, Services, Economics, Policy Research'	Anonymous.	2023	Journal of Mental Health Policy and Economics	It is not a guideline/standard/recommendation
78	A Community-Partnered Qualitative Study on Multiple Stakeholder Perspectives: The COVID-19 Pandemic‚Äôs Perceived Impact on Black and Latinx Youth Mental Health and Community-Driven School Policy Recommendations	Wright, Blanche; Celeste-Villalvir, Alane; Moorehead, DaiJa; Johnson, Charlie; Luna Mendoza, Katherine; Bowers, Melvin; Zima, Bonnie T	2023	School Mental Health	It is not a guideline/standard/recommendation
79	The management of ADHD in children and adolescents: bringing evidence to the clinic: perspective from the European ADHD Guidelines Group (EAGG).	Coghill D; Banaschewski T; Cortese S; Asherson P; Brandeis D; Buitelaar J; Daley D; Danckaerts M; Dittmann RW; Doepfner M; Ferrin M; Hollis C; Holtmann M; Paramala S; Sonuga-Barke E; Soutullo C; Steinhausen HC; Van der Oord S; Wong ICK; Zuddas A; Simonoff E	2023	Eur Child Adolesc Psychiatry	It is not a guideline/standard/recommendation
80	Guidelines toward more socially just mental health screening in schools.	Kiperman S; Clark K; Renshaw TL; Anderson JR; Bernstein E; Willenbrink JB	2023	Sch Psychol	It is not a guideline/standard/recommendation
81	Spirituality, Religion and Transgender and Gender Nonconforming Affirmative Care with Youth and Families: Guidelines and Recommendations.	Kaufman CC; Mohr O; Olezeski CL	2023	J Clin Psychol Med Settings	It is not a guideline/standard/recommendation
82	Guidelines for implementing and adapting evidence-based interventions with marginalized youth in schools.	Phan ML; Renshaw TL	2023	Am J Orthopsychiatry	It is not a guideline/standard/recommendation
83	Adapting Behavioral Treatments for Primary Care Using a Theory-Based Framework: The Case of Adolescent Eating Disorders	Lebow, J.; Sim, L.; Redmond, S.; Billings, M.; Mattke, A.; Gewirtz O'Brien, J.R.; Partain, P.; Narr, C.; Breland, R.; Soma, D.; Schmit, T.; Magill, S.; Leonard, A.; Crane, S.; Le Grange, D.; Loeb, K.; Clark, M.; Phelan, S.; Jacobson, R.M.; Enders, F.; Lyster-Mensh, L.C.; Leppin, A.	2023	Academic Pediatrics	It is not a guideline/standard/recommendation
84	Developing a National Strategy for Child and Adolescent Mental Health in Palestine	Dabbagh, N; Jaber, S; Raboczki, A; Tina, E; Al-Uzri, M	2023	BJPSYCH OPEN	It is abstract meeting
85	Measurement-based care for suicidal youth: Outcomes and recommendations from the Services for Teens At Risk (STAR) Center	Victor, SE; Salk, RH; Porta, G; Hamilton, E; Bero, K; Poling, K; Brent, DA; Goldstein, TR	2023	PLOS ONE	It is not a guideline/standard/recommendation
86	8.1 The Ohio Youth Suicide Prevention Collaborative: A Coordinated Framework to Reduce Pediatric Suicides in Ohio	Chapman M.R.	2023	Journal of the American Academy of Child and Adolescent Psychiatry	It is not a guideline/standard/recommendation
87	A framework for evaluating the implementation and maintenance of integration within the youth mental health system	Curtis J.; McHugh C.; Hodgins M.; Hu N.; Eapen V.; Lingam R.	2023	Early Intervention in Psychiatry	It is abstract meeting
88	Complexity in youth mental health: Developing data-driven recommendations to address the missing middle service gap	Zbukvic I.; Gao C.; Filia K.; Lloyd S.; Hamilton C.; Rickwood D.; Telford N.; Cotton S.; Purcell R.	2023	Early Intervention in Psychiatry	It is abstract meeting
89	Adolescent suicide prevention program recommendations from Latina immigrant mothers: "Starting with the word".	Villarreal-Otalora, Tatiana; Gulbas, Lauren E	2023	Journal of Latinx Psychology	It is not a guideline/standard/recommendation
